# Supplementary material for: Knee pain and health-related quality of life among older patients with different knee osteoarthritis severity in Saudi Arabia
Source: PLoS One. 2018 May 15;13(5):e0196150. doi: 10.1371/journal.pone.0196150 (PMC5953496; doi:10.1371/journal.pone.0196150)
Supplement: S1 Dataset — (XLSX) [file pone.0196150.s001.xlsx]

## Sheet: QOL
ID	SEVERITY	SEX	AGE	REGION	EDUCATION	OCCUPATION	AFFECTED	DURATION	ADMIN	BMI	VAS	PF	RP	RE	BP	GH	VT	SF	MH	PCS	MCS
1001	1	2	61	1	1	4	3	8	2	37.5924	9	23.09	25.72	17.87	26.52	21.33	22.89	17.23	16.86	28.4	16.69
1002	1	1	65	5	1	3	3	10	2	35.629	8	38.4	32.46	31.8	34.18	38.92	28.83	32.27	27.32	39.16	27.88
1003	1	2	56	4	1	4	3	9	1	31.6443	7.5	30.75	27.96	24.83	30.55	48.43	25.86	32.27	37.79	34.5	31.76
1004	1	2	52	3	2	4	1	5	1	40	7	38.4	39.19	35.28	38.21	48.43	49.63	42.3	48.25	40.41	45.77
1005	1	2	59	1	1	4	3	7	3	37.1094	7	28.83	23.47	24.83	26.52	26.08	31.8	32.27	37.79	25.42	34.9
1006	1	2	65	5	1	4	3	13	2	40.1753	9.5	26.92	32.46	21.35	25.71	37.97	28.83	22.25	35.17	31.71	27.94
1007	0	2	56	1	2	4	2	4	1	28.2828	4	32.66	45.93	42.24	34.18	37.97	43.69	42.3	29.94	38.99	39.55
1008	1	2	53	1	2	4	3	5	1	35.9245	5	26.92	34.7	24.83	38.21	46.05	43.69	47.31	43.02	36.32	41.88
1009	1	2	59	1	1	4	3	6	2	37.0447	9.5	26.92	39.19	31.8	38.21	48.43	40.72	32.27	43.02	37.18	39.57
1010	0	2	65	1	1	4	3	10	3	22.2137	9.5	32.66	36.95	31.8	25.71	30.84	34.77	32.27	29.94	33.19	32.27
1011	1	1	60	1	1	3	2	4	1	20.6852	9	42.23	36.95	35.28	43.45	55.56	37.74	47.31	43.02	45.47	40.56
1012	1	2	50	1	3	1	3	12	1	32.3232	8.5	28.83	30.21	42.24	34.58	30.84	40.72	32.27	32.56	29.6	40.32
1013	1	2	58	1	1	4	3	10	1	33.2986	5	38.4	34.7	35.28	34.18	53.19	43.69	37.29	43.02	39.76	41.36
1014	1	2	54	1	1	4	2	10	3	37.3333	8	25.01	27.96	31.8	30.55	33.22	37.74	37.29	35.17	27.81	39.21
1015	1	2	60	5	1	4	3	10	3	42.2222	7.5	25.01	32.46	35.28	38.21	38.92	46.66	37.29	48.25	29.94	47.79
1016	1	2	52	5	1	4	1	1	2	40.3746	7	36.49	36.95	31.8	34.58	43.68	43.69	37.29	40.4	38.74	38.85
1017	1	2	65	1	1	4	3	10	3	37.0447	8	30.75	39.19	42.24	42.64	65.07	34.77	57.34	48.25	40.85	50.41
1018	0	1	61	4	3	3	3	1.5	1	36.3324	3	34.57	43.68	38.76	38.21	53.19	49.63	37.29	53.48	39.77	48.73
1019	0	2	48	1	1	4	3	2	1	36.8405	4.5	40.32	39.19	31.8	42.24	53.19	55.57	57.34	53.48	43.26	51.34
1020	0	2	55	1	4	1	3	2	1	38.4468	6	40.32	57.16	49.2	46.27	53.19	49.63	42.3	48.25	48.6	48.31
1021	1	2	75	1	1	4	3	19	1	26.4855	6.5	34.56	32.46	56.17	46.68	65.07	46.66	57.34	61.33	36.16	65.17
1022	1	2	51	1	4	1	3	5	1	35.1067	8	46.06	48.17	42.24	38.21	53.19	49.63	37.29	45.64	47.28	43.24
1023	0	2	53	1	4	3	3	7	1	31.6443	4	49.88	48.17	45.72	46.27	53.19	46.66	52.33	58.72	47.71	52.78
1024	1	2	60	1	1	4	3	10	3	36.3573	8	28.83	30.21	24.83	25.71	33.22	37.74	27.26	37.79	29.52	34.08
1025	1	2	60	1	1	4	3	6	1	29.5159	3	49.88	45.93	52.69	46.27	48.43	55.57	57.34	58.72	44.61	59.6
1026	0	2	50	4	4	1	3	6	1	36.2123	5	49.88	48.17	49.2	42.24	55.56	55.57	57.34	56.1	47.15	56.82
1027	1	2	50	1	3	4	3	8	1	36.3573	9	26.92	25.72	14.39	25.71	26.08	43.69	27.26	40.4	26.95	33.32
1028	1	2	58	1	3	1	3	12	1	34.1598	8	32.66	30.21	42.24	30.55	36.54	42.7	27.26	45.64	28.58	45.21
1029	0	2	55	1	2	4	3	3	1	34.245	9.5	26.92	25.72	42.24	25.71	28.46	37.74	27.26	37.79	22.6	42.71
1030	1	2	49	1	1	4	2	2	1	39.8961	8	38.4	34.7	45.72	34.58	36.54	49.63	37.29	50.87	32.17	51.33
1031	0	2	65	1	4	3	3	5	1	34.6773	6	47.97	41.44	52.69	46.68	42.73	58.54	42.3	45.64	44.01	50.95
1032	1	2	59	2	4	3	3	7	1	31.2452	10	34.57	32.46	52.69	30.55	28.46	31.8	22.25	32.56	28.77	38.89
1033	0	1	58	2	3	2	3	1.5	1	35.8564	2	44.15	36.95	42.24	42.24	55.56	49.63	47.31	45.64	44.32	47.32
1034	1	1	66	3	5	3	3	10	1	31.8878	8	34.7	36.95	35.28	34.18	62.7	49.63	57.34	56.1	38.49	54.93
1035	1	1	55	1	4	3	3	5	1	33.7465	9	32.66	25.72	24.83	30.55	46.05	34.77	27.26	35.17	34.8	31.11
1036	0	1	59	5	2	2	3	1.5	1	37.4656	4	47.97	39.19	35.28	46.27	56.99	52.6	57.34	61.33	46.25	53.75
1037	0	1	45	1	5	1	2	0.25	1	29.7619	3	44.15	43.68	35.28	38.21	50.81	52.6	37.29	53.48	43.99	45.76
1038	0	1	45	1	3	1	3	5	1	30.6939	4.5	38.4	39.19	24.83	46.68	48.43	52.6	42.3	48.25	45.19	41.12
1039	0	1	55	1	4	1	3	1	1	27.7551	7	42.23	43.68	38.76	42.24	50.81	46.66	52.33	56.1	42.92	51.23
1040	0	1	47	1	5	1	3	2	1	31.4879	5	38.4	42.19	45.72	38.21	41.3	55.57	37.29	53.48	36.73	52.64
1041	0	1	70	1	4	3	3	0.25	1	25.9516	5	49.88	52.66	49.2	51.51	59.37	61.51	52.33	58.72	52.25	56.63
1042	1	1	70	1	1	2	3	2	3	25.7117	3.5	49.88	54.91	45.72	46.27	48.43	55.57	47.31	53.48	50.33	50.23
1043	1	1	62	3	5	1	3	5	1	50.199	8	19.26	36.95	35.28	30.55	28.46	37.74	27.26	24.71	29.06	33.24
1044	0	1	59	1	4	3	1	0.25	1	28.3737	5	34.57	41.44	38.76	42.24	50.81	55.57	52.33	61.33	37.99	57.91
1045	1	1	62	1	4	3	3	5	1	22.7732	7	23.09	21.23	52.69	38.21	53.19	40.72	57.34	61.33	22.2	67.29
1046	0	1	61	1	1	3	3	1	1	39.0925	3.5	49.88	50.42	56.17	46.68	55.56	58.54	52.33	58.72	47.55	59.76
1047	0	1	65	5	2	3	3	2	1	27.6817	5	36.49	41.44	42.24	46.68	46.05	49.63	37.29	50.87	40.61	48.1
1048	0	1	74	1	3	3	3	1	1	28.578	3	51.8	50.42	42.24	51.51	60.32	55.57	52.33	58.72	53.68	52.03
1049	0	1	70	3	2	3	2	3	1	30.8596	2	49.88	52.66	56.17	55.55	61.74	64.48	52.33	56.1	53.45	58.65
1050	0	1	80	1	1	3	3	10	1	32.3884	8	34.57	36.95	45.72	34.58	43.68	43.69	37.29	45.64	34.1	47.88
1051	0	1	60	1	4	1	2	1.5	1	34.9636	5	51.8	52.66	52.69	51.51	60.32	61.51	57.34	56.1	53.17	57.76
1052	0	2	63	1	1	4	3	1	1	38.2812	7.5	42.23	39.19	28.31	38.21	49.86	52.6	52.33	50.87	43.16	46.51
1053	0	2	49	1	4	1	3	10	1	23.9069	4	32.66	41.44	45.72	55.55	48.43	46.66	57.34	45.64	42.64	51.74
1054	1	2	51	3	5	1	1	4	1	33.0786	6.5	25.01	30.21	24.83	34.18	41.3	46.66	32.27	37.79	32.82	37.46
1055	1	2	50	1	5	1	2	2	1	29.3456	8	28.83	39.19	35.28	38.21	50.81	52.6	37.29	44.33	37.94	45.38
1056	0	2	70	1	1	4	3	0.5	3	29.4625	5	32.66	39.19	45.72	42.64	64.12	46.66	57.34	63.95	37.63	61.92
1057	1	2	66	1	2	4	1	10	1	33.2031	10	44.15	39.19	42.24	38.21	54.61	37.74	37.29	58.72	40.44	48.32
1058	1	2	48	1	1	1	3	0.5	1	41.6476	10	32.66	30.21	14.39	30.55	42.73	22.89	17.23	22.09	40.17	14.23
1059	0	2	58	1	1	4	3	1	3	36.035	6	49.74	57.16	42.24	42.24	66.5	64.48	57.34	63.95	52.83	58.46
1060	1	2	45	1	5	1	3	6	1	27.485	7	26.92	36.95	35.28	30.55	41.3	46.66	32.27	37.79	32.84	41.07
1061	0	2	50	1	4	4	3		1	26.1249	8	44.15	48.17	42.24	42.64	60.32	55.57	47.31	61.33	46.29	54.85
1062	0	2	57	4	1	4	3	7	1	39.5421	7.5	36.49	52.66	49.2	42.24	53.19	52.6	47.31	50.87	43.59	53.45
1063	1	2	60	1	1	4	3	10	3	29.0487	8	34.57	30.21	49.2	34.58	34.17	40.72	32.27	50.87	27.49	50.86
1064	1	2	70	1	1	4	3	10	3	39.7364	8	28.83	25.72	35.28	30.55	30.84	40.72	27.26	43.02	25.81	41.98
1065	1	1	63	1	4	3	3	20	1	32.9879	8	28.83	30.21	42.24	34.58	46.05	49.63	37.29	48.25	30.15	51.15
1066	0	2	48	1	3	4	1	3	1	34.9304	8	38.09	48.17	38.76	42.64	55.56	28.83	47.31	27.32	49.94	31.99
1067	0	2	51	1	5	4	3	25	1	27.2572	2	34.57	39.19	35.28	50.71	65.07	58.54	52.33	61.33	44.2	56.32
1068	1	2	61	1	1	4	3	3	3	#DIV/0!	10	28.83	32.46	35.28	30.55	40.35	40.72	27.26	45.64	29.97	42.27
1069	0	2	55	1	4	1	3	3	1	33.4491	5	42.23	48.17	42.24	46.68	48.43	49.63	47.31	48.25	46.5	47.33
1070	0	2	65	1	1	4	3	10	1	28.237	10	53.71	42.19	35.28	38.21	45.7	49.63	37.29	37.79	49.62	35.5
1071	1	1	65	1	1	1	1	5	1	30.4687	5	36.49	41.44	49.2	38.21	53.19	55.57	37.29	53.48	37.95	54.5
1072	0	1	78	1	4	3	3	2	1	24.8016	5	44.15	43.68	52.69	46.68	52.23	55.57	47.31	56.1	43.12	57.13
1073	1	2	50	1	1	4	3	15	1	27.5482	9	26.92	27.96	28.31	21.68	26.08	37.74	27.26	37.79	24.19	36.82
1074	1	2	54	3	1	4	3	8	2	30.4832	8	32.66	32.46	28.31	30.55	42.73	43.69	32.27	43.02	34.15	39.1
1075	0	1	51	1	2	1	3	3	1	35.8782	8	47.97	52.66	52.69	38.21	53.19	58.54	42.3	56.1	45.57	55.3
1076	0	1	81	1	1	3	3	3	3	34.5473	5	46.06	39.19	52.69	42.24	53.19	46.66	42.3	50.87	42.12	51.68
1077	0	1	60	5	3	3	3	1	1	25.0399	4	51.8	45.93	52.69	42.24	57.94	52.6	57.34	56.1	47.01	57.43
1078	1	1	75	1	2	3	3	7	1	27.0416	8	34.56	30.21	52.69	34.58	40.35	40.72	37.29	43.02	30.05	49.82
1079	0	1	59	5	4	1	1	0.25	1	27.2509	1	55.63	57.16	56.17	55.55	57.94	58.54	57.34	61.33	55.15	59.32
1080	1	1	73	1	5	4	3	8	1	31.5617	10	28.83	27.96	45.72	25.71	28.46	43.69	37.29	32.56	24.78	45.05
1081	1	2	51	1	3	4	3	3	1	45.4379	5	40.32	36.95	49.2	34.58	36.54	46.66	32.27	43.02	34.79	46.26
1082	0	2	55	1	4	3	3	5	1	29.4758	6	36.49	32.46	52.69	34.58	48.43	58.54	37.29	56.1	31.3	59.52
1083	1	1	85	1	1	2	3	10	3	25.7117	8	23.09	32.46	35.28	34.58	28.46	31.8	27.26	37.79	27.33	37.47
1084	1	2	72	4	1	4	3	25	2	35.0032	9	26.92	27.96	21.35	30.55	33.22	37.74	32.27	37.79	30.09	34.16
1085	0	2	50	1	4	1	3	2	1	30.8642	7	40.32	43.68	52.69	42.24	46.05	58.54	52.33	56.1	38.59	60.59
1086	0	1	61	5	1	3	3	1	1	26.9896	6	46.06	39.19	56.17	38.21	48.43	46.66	37.29	53.48	38.44	53.58
1087	0	1	53	5	4	1	2	3	1	32.2118	3	53.71	45.93	52.69	55.55	48.43	58.54	57.34	50.87	51	54.7
1088	0	1	76	1	3	3	3	1	1	28.0102	6	44.15	39.19	49.2	38.21	41.3	46.66	37.29	45.64	38.92	47.29
1089	0	1	48	1	4	1	3	1.5	1	36.0854	6	47.97	43.68	56.17	46.27	62.7	58.54	57.34	58.72	45.99	62.3
1090	0	1	72	1	5	3	3	2	1	24.841	5	46.06	50.42	42.24	42.64	53.19	55.57	47.31	48.25	48.99	47.89
1091	0	1	50	1	3	1	2	0.5	1	26.8519	6	46.06	39.19	56.17	42.24	56.99	58.54	52.33	48.25	43.24	57.35
1092	1	2	96	1	1	4	3	20	3	27.0552	6	23.09	34.7	42.24	38.21	28.46	34.77	22.25	40.4	27.48	40.49
1093	1	2	69	1	1	4	3	10	2	36.3281	7	32.66	34.7	49.2	30.55	36.54	46.66	32.27	37.79	30.63	46.15
1094	0	2	53	1	4	1	3	0.25	1	32.8473	6	29.27	32.46	24.83	34.18	50.81	34.77	32.27	32.56	38.6	30.71
1095	1	2	69	3	2	1	1	8	1	32.7449	10	28.83	43.68	38.76	38.21	37.97	40.72	32.27	43.02	35.63	41.76
1096	1	1	48	5	1	3	3	10	1	25.8645	10	28.83	25.72	42.24	25.71	26.08	34.77	27.26	35.17	23.31	40.33
1097	1	2	51	1	1	4	3	4	2	36.9353	6	34.57	34.7	49.2	33.77	36.54	40.72	37.29	35.17	32.83	44.07
1098	0	1	47	1	4	2	3	2	1	52.9412	7	23.09	32.46	35.28	34.58	40.35	54.58	37.29	32.56	32.03	42.8
1099	1	2	56	1	1	4	3	20	1	29.2969	8	28.83	30.21	49.2	30.55	47.48	49.63	47.31	43.02	28.97	54.69
1100	0	1	60	1	1	4	1	1.5	1	34.0895	4	46.06	36.95	35.28	38.21	46.05	49.63	42.3	50.87	41.7	45.6
1101	0	2	56	1	3	1	3	2	1	29.5525	5	30.75	41.44	42.24	34.58	38.92	52.6	47.31	61.33	30.25	59.18
1102	1	2	63	1	1	4	3	9	2	38.2439	7	26.92	30.21	35.28	30.55	37.97	31.8	27.26	27.32	31.56	32.03
1103	0	2	63	1	1	4	3	3	1	34.2936	8	25.01	30.21	31.8	30.55	30.84	34.77	27.26	29.94	29.15	33.04
1104	1	2	51	1	4	1	3	7	1	40.0577	6	47.97	54.91	56.17	38.61	36.54	52.6	42.3	50.87	42.65	52.82
1105	1	2	49	1	1	4	3	9	2	31.6406	8	34.57	30.21	52.69	30.55	38.92	40.72	32.27	43.02	28.46	48.88
1106	0	2	63	1	3	4	3	8	1	33.3333	5	47.97	32.46	56.17	38.21	50.81	49.63	42.3	50.87	38.11	54.71
1107	1	2	65	1	1	4	3	3	2	33.2671	8	42.23	34.7	49.2	30.55	33.22	40.72	37.29	37.79	33.64	43.95
1108	0	1	60	1	3	2	1	0.25	1	41.7332	3	47.97	50.42	52.69	42.24	53.19	58.54	52.33	56.1	45.98	57.88
1109	0	2	52	5	1	4	3	10	2	31.9922	5	47.97	48.17	52.69	46.27	53.19	58.54	52.33	50.87	47.63	55.23
1110	0	2	47	1	2	4	3	1	1	31.25	5	42.23	48.17	49.2	42.24	53.19	55.57	47.31	56.1	43.38	55.92
1111	0	2	60	1	2	1	3	2	1	29.2969	7	36.49	32.46	52.69	30.55	30.84	43.69	27.26	32.56	30.47	42.56
1112	0	2	48	2	3	1	3	2	1	34.9636	5	49.88	52.66	52.69	38.21	57.94	55.57	47.31	50.87	48.6	52.9
1113	1	2	56	1	2	4	3	10	1	29.7521	8	36.49	34.7	52.69	34.58	37.97	40.72	37.29	45.64	31.27	50.13
1114	1	1	65	1	3	2	3	15	1	25.8645	8	30.75	34.7	42.24	30.55	35.59	43.69	37.29	58.72	26.17	54.4
1115	0	2	54	1	1	4	3	4	1	38.4554	8	46.06	34.7	49.2	34.58	31.79	46.66	42.3	45.64	34.59	49.26
1116	0	2	49	4	1	4	3	5	1	31.2314	4	46.06	52.66	56.17	42.24	57.94	52.6	57.34	45.64	48.58	54.35
1117	1	2	59	1	4	1	3	3	1	37.1094	8	38.4	36.95	52.69	34.58	46.05	52.6	37.29	45.64	35.23	52.08
1118	1	1	71	1	4	3	3	20	1	26.1224	6	40.32	36.95	45.72	34.58	34.17	49.63	37.29	48.25	33.75	49.37
1119	1	2	70	1	1	4	3	20	2	32.5333	10	19.26	21.23	56.17	26.52	43.68	55.57	57.34	63.95	13.67	75.74
1120	0	2	47	1	5	4	1	1	1	40.3746	0	23.09	27.96	24.83	34.18	55.56	34.77	37.29	35.17	34.98	35.23
1121	1	1	61	1	4	3	3	3	1	25.8645	8	36.49	32.46	49.2	30.55	36.54	52.6	27.26	45.64	29.94	49.41
1122	1	2	56	1	4	3	3	3	1	26.4381	6	49.88	39.19	49.2	38.21	33.22	49.63	37.29	48.25	38.85	48.07
1123	1	2	46	1	2	4	3	1	1	30.4687	6	40.32	39.19	52.69	42.24	38.92	49.63	42.3	47.6	36.93	52.33
1124	0	2	53	1	2	4	3	5	1	31.5011	5	46.06	48.17	45.72	42.24	53.19	46.66	57.34	58.72	44.76	55.4
1125	1	2	55	1	5	1	3	2	2	30.4577	9	51.8	54.91	49.2	38.21	66.5	43.69	57.34	61.33	50.28	55.52
1126	1	2	51	5	1	4	3	6	2	37.7297	5	32.66	30.21	24.83	34.58	34.17	37.74	27.26	35.17	34.78	31.05
1127	0	2	60	1	1	4	3	5	2	31.6337	2	49.88	50.42	45.72	55.55	53.19	52.6	42.3	61.33	51.11	51.58
1128	0	2	51	4	3	1	3	1	1	34.7107	7	42.23	39.19	35.28	38.21	57.94	49.63	37.29	50.87	43.87	44.67
1129	0	2	52	1	3	3	3	1.5	1	27.0538	2	49.88	52.66	56.17	51.51	55.56	46.66	52.33	58.72	49.53	56.21
1130	0	2	47	2	2	4	3	2	1	32.764	5	40.32	32.46	31.8	42.24	55.56	55.57	47.31	63.95	39.26	54.52
1131	1	2	52	1	1	4	3	6	1	41.7969	9	25.01	21.23	14.39	21.68	30.84	46.66	17.23	32.56	26.36	28.83
1132	1	2	57	1	4	4	3	10	1	25.8876	8	30.75	21.23	28.31	38.21	48.43	52.6	57.34	56.1	30.43	55.28
1133	0	2	58	1	2	4	3	4	2	28.9062	5	32.66	48.17	49.2	42.64	43.68	37.74	37.29	32.56	41.84	39.91
1134	0	2	68	1	2	4	3	0.25	2	26.4024	3	25.01	25.72	14.39	42.64	43.68	46.66	27.26	22.09	40.03	23.64
1135	0	2	70	1	1	4	3	10	2	41.6233	3	30.75	32.46	31.8	34.18	42.73	43.69	47.31	35.17	35.44	40.93
1136	1	2	58	3	3	3	2	10	1	35.4191	8	40.32	45.93	38.76	25.71	59.37	58.54	57.34	58.72	39.51	58.28
1137	0	2	55	3	1	4	2	4	2	40.8588	5	60	81.25	84	72	62.5	100	75	85	48.9	54.84
1138	0	2	61	5	1	3	3	5	2	34.1311	5	60	25	32	52	25	75	41.67	80	35.59	45.31
1139	0	1	52	1	4	1	1	6	1	26.7949	3	55	75	52	57	68.75	62.5	83.33	90	40.38	56.36
1140	0	1	52	3	5	4	3	8	1	38.1963	5	80	81.25	51	65	75	62.5	100	90	44.8	57.58
1141	1	1	73	5	4	1	2	3	2	30.1194	8	40	56.25	31	67	62.5	62.5	58.33	85	36.58	52.76
1142	0	1	47	1	5	1	3	0.42	1	32.5964	5	90	100	72	75	81.25	100	100	95	52.05	60.99
1143	0	1	70	1	4	3	3	5	1	28.1969	2	75	68.75	62	72	75	75	83.33	85	46.52	55.15
1144	0	2	50	2	3	1	3	2	2	25.6312	5	30	56.25	41	52	50	50	50	55	38.45	41.47
1145	1	2	53	1	4	1	3	5	2	32.8181	5	45	50	74	72	75	75	66.67	95	41.01	57.67
1146	0	2	52	1	1	4	3	1	2	44.4444	5	65	43.75	41	45	37.5	50	50	65	40.4	40.14
1147	0	2	51	1	3	4	3	3	2	34.1059	5	25	25	52	67	68.75	87.5	25	95	34.42	54.53
1148	1	2	53	1	1	4	3	10	2	37.1821	9	15	25	0	87	18.75	12.5	0	30	37.56	22.57
1149	0	2	65	1	1	4	3	10	2	29.9688	5	40	25	31	52	25	50	41.67	50	35.76	36.79
1150	0	2	55	1	3	4	2	10	1	33.4622	4	30	18.75	21	55	50	37.5	33.33	70	31.16	43.34
1151	0	1	52	3	4	1	3	3	1	23.7954	3.5	55	56.25	74	67	68.75	100	83.33	95	41.33	61.57
1152	0	2	52	1	4	1	3	5	1	33.1213	9	40	50	12	87	56.25	75	58.33	65	37.91	49.19
1153	1	1	72	5	1	3	2	0.66	2	37.8772	8	45	25	61	92	37.5	100	100	100	34.72	64.95
1154	0	2	50	1	1	4	3	0.42	2	39.3405	6.5	20	50	52	67	50	100	66.67	70	36.01	54.31
1155	0	2	60	1	4	2	3	4	1	26.3465	5	55	62.5	51	77	62.5	87.5	66.67	85	42.8	54.51
1156	0	1	75	1	5	3	3	5	1	32.872	4	50	75	62	65	75	100	83.33	95	41.19	62.36
1157	1	1	70	1	1	3	2	18	3	19.8352	6	60	50	41	77	50	75	75	70	41.69	49.96
1158	0	2	60	1	2	4	3	6	1	31.25	5	60	75	51	60	68.75	62.5	75	90	42.09	54.43
1159	0	2	50	4	1	4	2	6	1	32.8473	5	70	62.5	62	67	68.75	75	75	75	46.07	51.15
1160	0	2	55	1	4	3	1	5	1	28.7201	5	55	75	41	62	50	87.5	58.33	50	45.86	42.65
1161	0	1	48	5	4	1	3	15	1	34.0636	3	85	75	74	65	75	75	75	90	49.73	53.33
1162	0	1	60	1	5	3	3	5	1	28.7105	2	95	87.5	74	80	75	87.5	100	95	52.09	58.94
1163	0	1	53	1	4	1	3	10	1	25.5102	8	50	68.75	41	57	62.5	62.5	50	80	41.12	48.22
1164	0	1	70	1	4	3	3	0.5	1	32.3884	3	75	100	74	72	81.25	100	100	100	48.94	63.52
1165	1	1	70	5	1	3	3	5	3	34.2936	8	15	25	10	70	50	37.5	33.33	70	29.88	44.7
1166	0	1	53	1	5	1	3	1	1	30.8365	6	95	81.25	41	62	62.5	62.5	75	80	48.58	48.2
1167	0	1	72	1	1	3	3	1	1	28.2828	5	50	62.5	74	72	50	75	66.67	100	42.48	55.15
1168	0	2	50	1	3	4	3	4	1	28.9341	7	25	37.5	41	57	50	62.5	50	60	35.25	45.33
1169	0	1	66	5	3	3	2	3	1	35.9375	4	70	62.5	41	65	68.75	100	75	85	41.91	57.22
1170	0	1	55	1	2	1	1	5	1	30.1194	7	70	37.5	74	52	62.5	87.5	58.33	55	46.19	44.44
1171	0	2	51	1	4	2	3	7	1	33.2031	4.5	45	100	41	82	68.75	62.5	66.67	100	43.65	55.9
1172	1	2	64	1	4	3	3	20	2	37.8361	9	10	31.25	22	57	37.5	25	25	25	35.59	28.8
1173	0	2	55	1	2	4	2	2	1	32.05	7	55	50	51	77	75	62.5	50	95	41.65	53.28
1174	0	1	47	1	5	1	3	5	1	29.0367	3	80	100	100	57	75	87.5	83.33	80	54.9	52.02
1175	1	2	52	1	3	1	3	5	1	36.1604	6	65	56.25	22	57	62.5	37.5	50	85	39.04	46.78
1176	0	2	52	1	1	4	3	12	1	34.8502	4	30	18.75	41	57	25	62.5	41.67	25	38.07	32.51
1177	0	2	50	1	3	4	3	5	1	30.1194	6	5	37.5	41	40	31.25	37.5	58.33	50	30.29	41.39
1178	0	1	63	1	4	3	3	1	1	33.3465	4	70	87.5	61	67	75	87.5	91.67	85	46.65	57.69
1179	0	2	46	1	4	1	3	6	1	41.2349	6	90	56.25	74	77	75	75	66.67	90	50.27	52.12
1180	0	2	65	1	2	3	3	12	1	37.7297	3.5	30	43.75	52	62	62.5	62.5	66.67	80	35.38	53.64
1181	0	2	58	1	4	3	3	4	1	25.9695	4	60	50	74	62	56.25	62.5	58.33	60	46.75	42.57
1182	0	1	67	5	4	1	3	0.25	1	25.3444	5	80	93.75	84	92	81.25	75	66.67	100	55.37	54.08
1183	0	2	62	1	3	4	3	4	1	28.306	6	50	37.5	51	62	56.25	75	41.67	85	39.01	49.58
1184	1	2	60	1	4	3	3	7	1	36.8405	5	45	75	61	77	75	100	100	95	40.34	65.77
1185	1	2	61	1	1	4	3	6	2	31.245	9.5	20	37.5	12	45	81.25	50	58.33	70	27.95	53.19
1186	0	1	58	1	3	2	2	0.25	1	26.3101	3.5	50	81.25	74	97	68.75	75	91.67	90	47.21	58.22
1187	0	1	50	1	4	1	3	1	1	47.0588	6.5	45	62.5	10	40	37.5	75	50	50	36.61	41.21
1188	0	1	57	5	4	1	3	0.5	1	30.1194	4	40	43.75	22	82	50	37.5	100	90	31.61	58.29
1189	1	2	52	1	1	4	3	10	2	43.9798	9	20	18.75	22	35	31.25	37.5	25	20	33.48	28.01
1190	0	1	64	5	1	2	1	2	2	24.5675	1.5	50	62.5	62	67	68.75	25	58.33	85	43.15	47.04
1191	0	2	62	1	2	4	2	10	1	43.4747	4	15	37.5	22	92	56.25	50	58.33	75	33.07	51.37
1192	0	1	61	1	3	3	3	10	1	30.5594	4.5	55	87.5	61	82	68.75	87.5	100	80	45.82	58.44
1193	0	1	72	1	3	3	3	0.5	1	38.8838	5	60	56.25	41	62	56.25	75	50	55	44.52	42.15
1194	0	2	54	1	4	3	3	2	2	34.7555	5	50	56.25	32	87	50	75	58.33	60	43.38	45.28
1195	0	2	60	1	2	4	3	1	1	39.5421	5	35	37.5	41	57	37.5	75	33.33	90	34.54	49
1196	1	2	62	1	1	4	3	10	3	29.0487	8	20	25	41	57	37.5	50	25	55	35.31	37.77
1197	1	2	57	1	4	1	3	6	1	35.7012	8	45	50	22	72	56.25	25	50	90	36.16	47.93
1198	0	2	47	1	3	4	3	2	1	31.8339	5.5	30	50	84	57	62.5	75	25	55	45.86	39.59
1199	1	2	60		2	1	3	4	1	28.1205	5	20	68.75	41	62	31.25	25	25	45	42.57	29.86
1200	0	2	53	1	1	4	1	2	2	35.8516	4.5	75	56.25	100	87	62.5	50	75	85	52.16	48.49
1201	0	2	55	1	2	4	3	3	1	38.2275	5	30	43.75	51	52	50	75	58.33	80	34.52	52.2
1202	0	2	49	1	3	4	3	0.8	1	27.4714	5	65	87.5	51	67	56.25	75	91.67	70	46.07	51.27
1203	0	1	61	1	4	3	1	0.5	1	24.6528	6.5	65	81.25	62	52	75	87.5	91.67	85	43.4	58.48
1204	0	1	72	5	1	3	1	1	2	19.9594	3.5	65	56.25	41	57	62.5	62.5	66.67	80	40.64	50.48
1205	0	2	51	1	4	1	3	2	1	37.1058	6	50	75	51	77	75	75	100	95	39.95	63.03
1206	0	1	50	1	4	1	3		1	25.9516	3	85	93.75	72	70	56.25	100	83.33	90	51.43	54.65
1207	0	2	52	1	5	1	3	2	1	34.103	6	35	56.25	62	62	62.5	75	66.67	80	39.01	53.61
1208	1	2	57	1	1	4	3	3	2	29.5159	6	40	56.25	51	52	62.5	75	66.67	80	37.23	53.67
1209	0	2	55	1	3	4	3	5	1	22.6003	5	40	50	51	57	62.5	62.5	50	85	37.83	50.81

## Sheet: Sheet3
1001	1	2	61	1	1	4	3	8	2	37.5924	9	23.09	25.72	17.87	26.52	21.33	22.89	17.23	16.86	28.4	16.69
1002	1	1	65	5	1	3	3	10	2	35.629	8	38.4	32.46	31.8	34.18	38.92	28.83	32.27	27.32	39.16	27.88
1003	1	2	56	4	1	4	3	9	1	31.6443	7.5	30.75	27.96	24.83	30.55	48.43	25.86	32.27	37.79	34.5	31.76
1004	1	2	52	3	2	4	1	5	1	40	7	38.4	39.19	35.28	38.21	48.43	49.63	42.3	48.25	40.41	45.77
1005	1	2	59	1	1	4	3	7	3	37.1094	7	28.83	23.47	24.83	26.52	26.08	31.8	32.27	37.79	25.42	34.9
1006	1	2	65	5	1	4	3	13	2	40.1753	9.5	26.92	32.46	21.35	25.71	37.97	28.83	22.25	35.17	31.71	27.94
1008	1	2	53	1	2	4	3	5	1	35.9245	5	26.92	34.7	24.83	38.21	46.05	43.69	47.31	43.02	36.32	41.88
1009	1	2	59	1	1	4	3	6	2	37.0447	9.5	26.92	39.19	31.8	38.21	48.43	40.72	32.27	43.02	37.18	39.57
1011	1	1	60	1	1	3	2	4	1	20.6852	9	42.23	36.95	35.28	43.45	55.56	37.74	47.31	43.02	45.47	40.56
1012	1	2	50	1	3	1	3	12	1	32.3232	8.5	28.83	30.21	42.24	34.58	30.84	40.72	32.27	32.56	29.6	40.32
1013	1	2	58	1	1	4	3	10	1	33.2986	5	38.4	34.7	35.28	34.18	53.19	43.69	37.29	43.02	39.76	41.36
1014	1	2	54	1	1	4	2	10	3	37.3333	8	25.01	27.96	31.8	30.55	33.22	37.74	37.29	35.17	27.81	39.21
1015	1	2	60	5	1	4	3	10	3	42.2222	7.5	25.01	32.46	35.28	38.21	38.92	46.66	37.29	48.25	29.94	47.79
1016	1	2	52	5	1	4	1	1	2	40.3746	7	36.49	36.95	31.8	34.58	43.68	43.69	37.29	40.4	38.74	38.85
1017	1	2	65	1	1	4	3	10	3	37.0447	8	30.75	39.19	42.24	42.64	65.07	34.77	57.34	48.25	40.85	50.41
1021	1	2	75	1	1	4	3	19	1	26.4855	6.5	34.56	32.46	56.17	46.68	65.07	46.66	57.34	61.33	36.16	65.17
1022	1	2	51	1	4	1	3	5	1	35.1067	8	46.06	48.17	42.24	38.21	53.19	49.63	37.29	45.64	47.28	43.24
1024	1	2	60	1	1	4	3	10	3	36.3573	8	28.83	30.21	24.83	25.71	33.22	37.74	27.26	37.79	29.52	34.08
1025	1	2	60	1	1	4	3	6	1	29.5159	3	49.88	45.93	52.69	46.27	48.43	55.57	57.34	58.72	44.61	59.6
1027	1	2	50	1	3	4	3	8	1	36.3573	9	26.92	25.72	14.39	25.71	26.08	43.69	27.26	40.4	26.95	33.32
1028	1	2	58	1	3	1	3	12	1	34.1598	8	32.66	30.21	42.24	30.55	36.54	42.7	27.26	45.64	28.58	45.21
1030	1	2	49	1	1	4	2	2	1	39.8961	8	38.4	34.7	45.72	34.58	36.54	49.63	37.29	50.87	32.17	51.33
1032	1	2	59	2	4	3	3	7	1	31.2452	10	34.57	32.46	52.69	30.55	28.46	31.8	22.25	32.56	28.77	38.89
1034	1	1	66	3	5	3	3	10	1	31.8878	8	34.7	36.95	35.28	34.18	62.7	49.63	57.34	56.1	38.49	54.93
1035	1	1	55	1	4	3	3	5	1	33.7465	9	32.66	25.72	24.83	30.55	46.05	34.77	27.26	35.17	34.8	31.11
1042	1	1	70	1	1	2	3	2	3	25.7117	3.5	49.88	54.91	45.72	46.27	48.43	55.57	47.31	53.48	50.33	50.23
1043	1	1	62	3	5	1	3	5	1	50.199	8	19.26	36.95	35.28	30.55	28.46	37.74	27.26	24.71	29.06	33.24
1045	1	1	62	1	4	3	3	5	1	22.7732	7	23.09	21.23	52.69	38.21	53.19	40.72	57.34	61.33	22.2	67.29
1054	1	2	51	3	5	1	1	4	1	33.0786	6.5	25.01	30.21	24.83	34.18	41.3	46.66	32.27	37.79	32.82	37.46
1055	1	2	50	1	5	1	2	2	1	29.3456	8	28.83	39.19	35.28	38.21	50.81	52.6	37.29	44.33	37.94	45.38
1057	1	2	66	1	2	4	1	10	1	33.2031	10	44.15	39.19	42.24	38.21	54.61	37.74	37.29	58.72	40.44	48.32
1058	1	2	48	1	1	1	3	0.5	1	41.6476	10	32.66	30.21	14.39	30.55	42.73	22.89	17.23	22.09	40.17	14.23
1060	1	2	45	1	5	1	3	6	1	27.485	7	26.92	36.95	35.28	30.55	41.3	46.66	32.27	37.79	32.84	41.07
1063	1	2	60	1	1	4	3	10	3	29.0487	8	34.57	30.21	49.2	34.58	34.17	40.72	32.27	50.87	27.49	50.86
1064	1	2	70	1	1	4	3	10	3	39.7364	8	28.83	25.72	35.28	30.55	30.84	40.72	27.26	43.02	25.81	41.98
1065	1	1	63	1	4	3	3	20	1	32.9879	8	28.83	30.21	42.24	34.58	46.05	49.63	37.29	48.25	30.15	51.15
1068	1	2	61	1	1	4	3	3	3	#DIV/0!	10	28.83	32.46	35.28	30.55	40.35	40.72	27.26	45.64	29.97	42.27
1071	1	1	65	1	1	1	1	5	1	30.4687	5	36.49	41.44	49.2	38.21	53.19	55.57	37.29	53.48	37.95	54.5
1073	1	2	50	1	1	4	3	15	1	27.5482	9	26.92	27.96	28.31	21.68	26.08	37.74	27.26	37.79	24.19	36.82
1074	1	2	54	3	1	4	3	8	2	30.4832	8	32.66	32.46	28.31	30.55	42.73	43.69	32.27	43.02	34.15	39.1
1078	1	1	75	1	2	3	3	7	1	27.0416	8	34.56	30.21	52.69	34.58	40.35	40.72	37.29	43.02	30.05	49.82
1080	1	1	73	1	5	4	3	8	1	31.5617	10	28.83	27.96	45.72	25.71	28.46	43.69	37.29	32.56	24.78	45.05
1081	1	2	51	1	3	4	3	3	1	45.4379	5	40.32	36.95	49.2	34.58	36.54	46.66	32.27	43.02	34.79	46.26
1083	1	1	85	1	1	2	3	10	3	25.7117	8	23.09	32.46	35.28	34.58	28.46	31.8	27.26	37.79	27.33	37.47
1084	1	2	72	4	1	4	3	25	2	35.0032	9	26.92	27.96	21.35	30.55	33.22	37.74	32.27	37.79	30.09	34.16
1092	1	2	96	1	1	4	3	20	3	27.0552	6	23.09	34.7	42.24	38.21	28.46	34.77	22.25	40.4	27.48	40.49
1093	1	2	69	1	1	4	3	10	2	36.3281	7	32.66	34.7	49.2	30.55	36.54	46.66	32.27	37.79	30.63	46.15
1095	1	2	69	3	2	1	1	8	1	32.7449	10	28.83	43.68	38.76	38.21	37.97	40.72	32.27	43.02	35.63	41.76
1096	1	1	48	5	1	3	3	10	1	25.8645	10	28.83	25.72	42.24	25.71	26.08	34.77	27.26	35.17	23.31	40.33
1097	1	2	51	1	1	4	3	4	2	36.9353	6	34.57	34.7	49.2	33.77	36.54	40.72	37.29	35.17	32.83	44.07
1099	1	2	56	1	1	4	3	20	1	29.2969	8	28.83	30.21	49.2	30.55	47.48	49.63	47.31	43.02	28.97	54.69
1102	1	2	63	1	1	4	3	9	2	38.2439	7	26.92	30.21	35.28	30.55	37.97	31.8	27.26	27.32	31.56	32.03
1104	1	2	51	1	4	1	3	7	1	40.0577	6	47.97	54.91	56.17	38.61	36.54	52.6	42.3	50.87	42.65	52.82
1105	1	2	49	1	1	4	3	9	2	31.6406	8	34.57	30.21	52.69	30.55	38.92	40.72	32.27	43.02	28.46	48.88
1107	1	2	65	1	1	4	3	3	2	33.2671	8	42.23	34.7	49.2	30.55	33.22	40.72	37.29	37.79	33.64	43.95
1113	1	2	56	1	2	4	3	10	1	29.7521	8	36.49	34.7	52.69	34.58	37.97	40.72	37.29	45.64	31.27	50.13
1114	1	1	65	1	3	2	3	15	1	25.8645	8	30.75	34.7	42.24	30.55	35.59	43.69	37.29	58.72	26.17	54.4
1117	1	2	59	1	4	1	3	3	1	37.1094	8	38.4	36.95	52.69	34.58	46.05	52.6	37.29	45.64	35.23	52.08
1118	1	1	71	1	4	3	3	20	1	26.1224	6	40.32	36.95	45.72	34.58	34.17	49.63	37.29	48.25	33.75	49.37
1119	1	2	70	1	1	4	3	20	2	32.5333	10	19.26	21.23	56.17	26.52	43.68	55.57	57.34	63.95	13.67	75.74
1121	1	1	61	1	4	3	3	3	1	25.8645	8	36.49	32.46	49.2	30.55	36.54	52.6	27.26	45.64	29.94	49.41
1122	1	2	56	1	4	3	3	3	1	26.4381	6	49.88	39.19	49.2	38.21	33.22	49.63	37.29	48.25	38.85	48.07
1123	1	2	46	1	2	4	3	1	1	30.4687	6	40.32	39.19	52.69	42.24	38.92	49.63	42.3	47.6	36.93	52.33
1125	1	2	55	1	5	1	3	2	2	30.4577	9	51.8	54.91	49.2	38.21	66.5	43.69	57.34	61.33	50.28	55.52
1126	1	2	51	5	1	4	3	6	2	37.7297	5	32.66	30.21	24.83	34.58	34.17	37.74	27.26	35.17	34.78	31.05
1131	1	2	52	1	1	4	3	6	1	41.7969	9	25.01	21.23	14.39	21.68	30.84	46.66	17.23	32.56	26.36	28.83
1132	1	2	57	1	4	4	3	10	1	25.8876	8	30.75	21.23	28.31	38.21	48.43	52.6	57.34	56.1	30.43	55.28
1136	1	2	58	3	3	3	2	10	1	35.4191	8	40.32	45.93	38.76	25.71	59.37	58.54	57.34	58.72	39.51	58.28
1141	1	1	73	5	4	1	2	3	2	30.1194	8	40	56.25	31	67	62.5	62.5	58.33	85	36.58	52.76
1145	1	2	53	1	4	1	3	5	2	32.8181	5	45	50	74	72	75	75	66.67	95	41.01	57.67
1148	1	2	53	1	1	4	3	10	2	37.1821	9	15	25	0	87	18.75	12.5	0	30	37.56	22.57
1153	1	1	72	5	1	3	2	0.66	2	37.8772	8	45	25	61	92	37.5	100	100	100	34.72	64.95
1157	1	1	70	1	1	3	2	18	3	19.8352	6	60	50	41	77	50	75	75	70	41.69	49.96
1165	1	1	70	5	1	3	3	5	3	34.2936	8	15	25	10	70	50	37.5	33.33	70	29.88	44.7
1172	1	2	64	1	4	3	3	20	2	37.8361	9	10	31.25	22	57	37.5	25	25	25	35.59	28.8
1175	1	2	52	1	3	1	3	5	1	36.1604	6	65	56.25	22	57	62.5	37.5	50	85	39.04	46.78
1184	1	2	60	1	4	3	3	7	1	36.8405	5	45	75	61	77	75	100	100	95	40.34	65.77
1185	1	2	61	1	1	4	3	6	2	31.245	9.5	20	37.5	12	45	81.25	50	58.33	70	27.95	53.19
1189	1	2	52	1	1	4	3	10	2	43.9798	9	20	18.75	22	35	31.25	37.5	25	20	33.48	28.01
1196	1	2	62	1	1	4	3	10	3	29.0487	8	20	25	41	57	37.5	50	25	55	35.31	37.77
1197	1	2	57	1	4	1	3	6	1	35.7012	8	45	50	22	72	56.25	25	50	90	36.16	47.93
1199	1	2	60		2	1	3	4	1	28.1205	5	20	68.75	41	62	31.25	25	25	45	42.57	29.86
1208	1	2	57	1	1	4	3	3	2	29.5159	6	40	56.25	51	52	62.5	75	66.67	80	37.23	53.67
